# Supplementary material for: Association of a rapidly selected 4.3kb transposon-containing structural variation with a P450-based resistance to pyrethroids in the African malaria vector Anopheles funestus
Source: PLoS Genet. 2024 Jul 29;20(7):e1011344. doi: 10.1371/journal.pgen.1011344 (PMC11309504; doi:10.1371/journal.pgen.1011344)
Supplement: S6 Table — (XLSX) [file pgen.1011344.s012.xlsx]

## Sheet: Feuil1
Genotyping results of the 4.3kb SV among the Gounougou 2018 F1s alive and dead after deltamethrin exposure
		Dead	Alive
	SV+/SV+	11	32
	SV+/SV-	7	2
	SV-/SV-	24	1
	total	42	35
		Dead	Alive
	SV+	34.5238	94.2857
	SV-	65.4762	5.71429
		100	100

## Sheet: Feuil2
Genotype frequencies of the 4.3kb SV among the Gounougou 2018 F1s alive and dead mosquitoes exposed to PermaNet2 .0 bed nets
			Alive	dead
		RR	17	0
		RS	6	0
		SS	4	4
		total	27	4

## Sheet: Feuil3
Genotyping results for dead and alive F3 Mibellon-Fang crossing mosquitoes exposed to α-cypermethrin
	SN	Status	Generation	Insecticide	4.3 kb SV Genotypes			species	an funestus Mibelong x fang f2
	1	Alive	F3	α-cypermethrin	RR				permethrin 60 minutes alive
	2	Alive	F3	α-cypermethrin	RS				permethrn 10 minutes dead
	3	Alive	F3	α-cypermethrin	RR
	4	Alive	F3	α-cypermethrin	RS
	5	Alive	F3	α-cypermethrin	RS			ALIVE	Dead
	6	Alive	F3	α-cypermethrin	RS		SV+/SV+	13	1	14
	7	Alive	F3	α-cypermethrin	RS		SV+/SV-	26	7	33
	8	Alive	F3	α-cypermethrin	RR		SV-/SV-	5	32	37
	9	Alive	F3	α-cypermethrin	RR			44	40
	10	Alive	F3	α-cypermethrin	RR
	11	Alive	F3	α-cypermethrin	RR
	12	Alive	F3	α-cypermethrin	RS		percentage alive and dead
	13	Alive	F3	α-cypermethrin	RS
	14	Alive	F3	α-cypermethrin	RS			ALIVE	Dead
	15	Alive	F3	α-cypermethrin	RS		SV+/SV+	29.5455	2.5
	16	Alive	F3	α-cypermethrin	RS		SV+/SV-	59.0909	17.5
	17	Alive	F3	α-cypermethrin	RS		SV-/SV-	11.3636	80
	18	Alive	F3	α-cypermethrin	RR			100	100
	19	Alive	F3	α-cypermethrin	RS
	20	Alive	F3	α-cypermethrin	RS
	21	Alive	F3	α-cypermethrin	SS			ALIVE	Dead
	22	Alive	F3	α-cypermethrin	SS		SV+	59.0909	11.25
	23	Alive	F3	α-cypermethrin	RS		SV-	40.9091	88.75
	24	Alive	F3	α-cypermethrin	SS
	25	Alive	F3	α-cypermethrin	RS
	26	Alive	F3	α-cypermethrin	RS			Odds ratio	95 % CI:	Significance level
	27	Alive	F3	α-cypermethrin	RS		SV+/SV+ vs SV+/SV-	3.05	0.83 TO 11.18	P = 0.0923
	28	Alive	F3	α-cypermethrin	RR		SV+/SV+ vs SV-/SV-	72.72	18.97 to 278.81	P < 0.0001
	29	Alive	F3	α-cypermethrin	RS		SV+/SV- vs SV-/SV-	23.84	10.4775 to 54.2369	P < 0.0001
	30	Alive	F3	α-cypermethrin	SS		SV+ vs SV-	116430	5.5415 to 24.4625	P < 0.0001
	31	Alive	F3	α-cypermethrin	RS
	32	Alive	F3	α-cypermethrin	RR
	33	Alive	F3	α-cypermethrin	RR
	34	Alive	F3	α-cypermethrin	SS
	35	Alive	F3	α-cypermethrin	RS
	36	Alive	F3	α-cypermethrin	RS
	37	Alive	F3	α-cypermethrin	RS
	38	Alive	F3	α-cypermethrin	RR
	39	Alive	F3	α-cypermethrin	RS
	40	Alive	F3	α-cypermethrin	RR
	41	Alive	F3	α-cypermethrin	RR
	42	Alive	F3	α-cypermethrin	RS
	43	Alive	F3	α-cypermethrin	RS
	44	Alive	F3	α-cypermethrin	RS
	1	Dead	F3	α-cypermethrin	SS
	2	Dead	F3	α-cypermethrin	RS
	3	Dead	F3	α-cypermethrin	SS
	4	Dead	F3	α-cypermethrin	SS
	5	Dead	F3	α-cypermethrin	SS
	6	Dead	F3	α-cypermethrin	SS
	7	Dead	F3	α-cypermethrin	SS
	8	Dead	F3	α-cypermethrin	SS
	9	Dead	F3	α-cypermethrin	SS
	10	Dead	F3	α-cypermethrin	RS
	11	Dead	F3	α-cypermethrin	SS
	12	Dead	F3	α-cypermethrin	RS
	13	Dead	F3	α-cypermethrin	SS
	14	Dead	F3	α-cypermethrin	SS
	15	Dead	F3	α-cypermethrin	SS
	16	Dead	F3	α-cypermethrin	SS
	17	Dead	F3	α-cypermethrin	SS
	18	Dead	F3	α-cypermethrin	SS
	19	Dead	F3	α-cypermethrin	SS
	20	Dead	F3	α-cypermethrin	SS
	21	Dead	F3	α-cypermethrin	SS
	22	Dead	F3	α-cypermethrin	RS
	23	Dead	F3	α-cypermethrin	RR
	24	Dead	F3	α-cypermethrin	RS
	25	Dead	F3	α-cypermethrin	RS
	26	Dead	F3	α-cypermethrin	RS
	27	Dead	F3	α-cypermethrin	SS
	28	Dead	F3	α-cypermethrin	SS
	29	Dead	F3	α-cypermethrin	SS
	30	Dead	F3	α-cypermethrin	SS
	31	Dead	F3	α-cypermethrin	SS
	32	Dead	F3	α-cypermethrin	SS
	33	Dead	F3	α-cypermethrin	SS
	34	Dead	F3	α-cypermethrin	SS
	35	Dead	F3	α-cypermethrin	SS
	36	Dead	F3	α-cypermethrin	SS
	37	Dead	F3	α-cypermethrin	SS
	38	Dead	F3	α-cypermethrin	SS
	39	Dead	F3	α-cypermethrin	SS
	40	Dead	F3	α-cypermethrin	SS
	41	Dead	F3	α-cypermethrin	SS
	42	Dead	F3	α-cypermethrin	SS
	43	Dead	F3	α-cypermethrin	RS
	44	Dead	F3	α-cypermethrin	SS

## Sheet: Feuil4
	Genotyping results for dead and alive F3 Mibellon-Fang crossing mosquitoes exposed to permethrin
	species	an funestus Mibelong x fang f2			4.3kb SV
		permethrin 60 minutes alive
		permethrn 10 minutes dead
		2022-06-01
		ALIVE			Dead		ALIVE	Dead					ALIVE	Dead
	1	RR		1	RS	SV+/SV+	25	6	31			SV+/SV+	80.6452	19.3548
	2	RR		2	RR	SV+/SV-	11	17	28			SV+/SV-	39.2857	60.7143
	3	RR		3	SS	SV-/SV-	4	17	21			SV-/SV-	19.0476	80.9524
	4	RR		4	RS		40	40
	5	RS		5	RS
	6	RS		6	RS
	7	RS		7	RS	percentage alive and dead
	8	RR		8	SS
	9	RS		9	RS		ALIVE	Dead
	10	SS		10	RR	SV+/SV+	62.5	15
	11	SS		11	SS	SV+/SV-	27.5	42.5
	12	RR		12	RR	SV-/SV-	10	42.5
	13	RR		13	RS		100	100
	14	RR		14	SS
	15	RR		15	RS
	16	SS		16	SS		ALIVE	Dead
	17	RR		17	RS	SV+	76.25	36.25
	18	RS		18	RS	SV-	23.75	63.75
	19	RR		19	SS
	20	RR		20	RS
	21	RR		21	SS
	22	RR		22	SS		Odds ratio	95 % CI:	Significance level
	23	RR		23	RS	SV+/SV+ vs SV+/SV-	6.4394	1.9984 to 20.7498	P = 0.0018
	24	RS		24	SS	SV+/SV+ vs SV-/SV-	17.7083	4.3353 to 72.3322	P = 0.0001
	25	RR		25	RR	SV+/SV- vs SV-/SV-	2.75	0.7293 to 10.3693	P = 0.1352
	26	RR		26	RR	SV+ vs SV-	5.6296	3.0458 to 10.4055	P < 0.0001
	27	RS		27	SS
	28	RR		28	SS
	29	RR		29	RS
	30	RR		30	RS
	31	RS		31	RS
	32	RR		32	RS
	33	RS		33	SS
	34	RR		34	SS
	35	RR		35	SS
	36	RS		36	RR
	37	RR		37	SS
	38	RS		38	RS
	39	SS		39	SS
	40	RR		40	SS

## Sheet: Feuil5
	4.3kb SV genotypes distribution among plasmodium infected and non-infected F0 mosquitoes collected from Obout-Cameroon 2016
	un infected					infected
	1	RS			11		pf
	2	SS			12	RS	Mixed			RR	RS	SS						R	S
	4	RS			23	RS	pf		non infected	10	26	6	42				non infected	54.7619	45.2381
	6	RS			25	SS	pf		infected	6	16	15	37				infected	37.8378	62.1622
	7	SS			28		Pf
	9	RS			33	RS	Pf
	10	RS			39	RS	pf
	13	RR			40	RS	Pf
	14	RR			41	SS	Mixed
	15	RS			42	SS	Mixed
	16	RS			52	SS	pf
	19	RS			54	RR	pf
	20	RS			55	SS	pf
	22	RS			59	SS	pf
	24	RS			62	RS	pf
	27	RR			66	RS	pf
	31	SS			71	RS	pf
	35	RS			72	RS	pf
	36	RS			79	RS	Mixed
	43	RS			87	RS	pf
	44	RR			95	RR	pf
	45	RR			96	SS	pf
	49	RS			102		Mixed
	50	RS			107	SS	pf
	56	RS			110	SS	pf
	57	SS			111	RR	pf
	60	SS			123	SS	pf
	61	RR			126	RS	pf			SV+/SV+	SV+/SV-	SV-/VS-
	63	RS			128	RR	pf		uninfected	10	26	6	42
	64				130	RS	pf		infected	6	16	15	37
	65	RS			131	RS	Pf			16	42	21
	67	RR			134	SS	Pf
	68	SS			138	SS	Pf			SV+/SV+	SV+/SV-	SV-/VS-
	69	RS			141	SS	Pf		Uninfected	62.5	61.9048	28.5714
	70	RS			148	SS	Mixed		infected	37.5	38.0952	71.4286
	73	RR			161	RR	Pf
	76	RR			171		Pf			SV+/SV+	SV+/SV-	SV-/VS-
	77	RS			173	RR	Pf		uninfected	23.8095	61.9048	14.2857
	78	RS			176	RS	Pf		infected	16.2162	43.2432	40.5405
	80	RS			178	SS	Pf
	81	RS			181		Pf
	85	RS			186	RS	Pf
	89	RR
	92	SS
										Phenotype	N	SV+/SV+	SV+/SV-	SV-/VS-	statistic test	P value
										uninfected	42	10	26	6	χ2=7	0.031
										infected	37	6	16	15
										% infection		16.2162	43.2432	40.5405
											Comparison	ORa	P value	CIb
											SV+/SV+ vs SV-/SV-	4.1	0.0017	1.7-9.9
											SV+/SV- vs SV-/SV-	4.2	0.0001	2.1-8.68
											SV+/SV+ vs SV+/SV-	1	0.99	0.47-2.1
											SV+ vs SV-	2	0.02	1.13-3.51

## Sheet: Feuil6
	4.3kb SV genotyping results among african wide samples
	location/genotype	SV+/SV+	SV+/SV-	SV-/SV-	total
	Ghana	0	0	27	27
	Cam Mib	15	1	2	18
	Cam elon	22	3	0	25
	Cam Obout	11	24	5	40
	Cam Elende	31	4	0	35
	Kenya	22	0	0	22
	Uganda	16	0	0	16
	Tanzania	0	1	18	19
	Mozambique	0	0	26	26
	4.3kb SV Genotyping of temporal monitoring samples from Cameroon
	location/genotype	SV+/SV+	SV+/SV-	SV-/SV-	Total
	Obout 2016	11	24	5	40
	Elende 2019	31	4	0	35
	Tibati 2020	23	0	0	23
	Tibati 2018	15	2	4	21
	Mibellon 2016	3	8	16	27
	Mibellon 2018	28	1	0	29
	Mibellon 2020	28	0	0	28
	Gounougou 2014	1	2	32	35
	Gounougou 2017	9	3	22	34
	Gounougou 2020	24	7	13	44
	4.3kb SV genotyping in Benin samples
	location/genotype	SV+/SV+	SV+/SV-	SV-/SV-	total
	Benin 2014	0	0	40	40
	Benin 2022	5	11	16	32
